# Supplementary material for: ArfX2 GTPase Regulates Trafficking From the Trans-Golgi to Lysosomes and Is Necessary for Liver Abscess Formation in the Protozoan Parasite Entamoeba histolytica
Source: Front Cell Infect Microbiol. 2021 Dec 17;11:794152. doi: 10.3389/fcimb.2021.794152 (PMC8719317; doi:10.3389/fcimb.2021.794152)
Supplement: Supplementary file 9 [file Table_1.xlsx]

## Sheet: Sheet1
Supplementary Table 1. Oligonucleotide list used in this study
construct	primer name	sequence	comment
EhArfX1, Q-RT PCR	YSN173-F	AATGAAGATGAGATGAGAAATGCT
	YSN174-R	TATTTGAGATTATCAGCAAGCCAATC
EhArfX2, Q-RT PCR	YSN175-F	AATGATGACTATTTGAAAGGAGTT
	YSN176-R	TTATTCAAGTCTTGATGAAAGCCAATC
EhArfX3, Q-RT PCR	YSN280-F	CTTAAATTGAAAGAATTAGAAGGAA
	YSN281-R	GATTGGCTTTCTTCAAAAATCAATTGA
EhArfX4, Q-RT PCR	YSN278-F	TGCAAAAACGAATTACTCAAAGATT
	YSN279-R	TGGCTTAGTGAAAATGTTTGTCATTAA
EhArfX5, Q-RT PCR	YSN282-F	GAGCAAGAATTGAAAGATGCAGTG
	YSN283-R	TTACTTAGACTTAATTTGATTAGCAAC
EhArfX6, Q-RT PCR	YSN284-F	GGAGATAACAATTTACAAAAAACG
	YSN285-R	TTATTTGCAATGACTAGCAATCCACTC
EhArfX7, Q-RT PCR	YSN288-F	GAATTAAAAGGTATGCCATTTTTA
	YSN289-R	TTAGTTTTTAGTCATTTTCTTAAGAGT
EhArfX8, Q-RT PCR	YSN286-F	ATGCCTTTTATTATTTATGTAAAC
	YSN287-R	TTATTTTTTGTTATTATCATGTTTCAT
EhArfX9, Q-RT PCR	YSN290-F	AGATTTCAAGAATCAAAAAATCTT
	YSN291-R	TTACTTTAACTTTTTTTTCAACCATTT
EhArfX10, Q-RT PCR	YSN292-F	CGTTCAGATGATAAAGACCTTCCA
	YSN293-R	TTAAAATAGTGCATGTTGAATACACCA
EhSar1, Q-RT PCR	YSN177-F	TTTTTGATATTAGGAAATAAAATT
	YSN178-R	TATTTCATGTATTGTGAAATCCATTT
EhArfX2-HA	YSN185-F	CCAGATCTATGGGAAATTGGTTGTCTAAAATA	Bgl II site
	YSN319-R	GAGGATCCTTCAAGTCTTGATGAAAGCCAATC	Bam HI site
EhArfX2 Q68L	YSN187-F	GGAGGACTAAATAAATTAAGACCT
	YSN186-R	TTTATTTAGTCCTCCAATATCCCA
EhArfX2 T28N	YSN295-F	GGAAAAAATACAATTCTTTATAAA
	YSN296-R	AATTGTATTTTTTCCAGCTGCATC
GFP-EhSed5	YSN704b-F	CATGGCATGGATGAACTATACAAA CCCGGG ATGACATTTGACCGTACA	GFP- Sma I site- ATG
	YSN705b-R	TTAAGTTTAAAAAAGAAGAGTTCAA CTCGAG TT A AAGGAAGAAGACTAAAAAG	terminator XhoI site- stop- Sed5
EhGalT-GFP	YSN503-F	GA AGATCT ATGTTTTCTTTATTAATTATTCAGTGT	Bgl II site
	YSN504-R	GA AGATCT AAACTCCTCATATACCCATCTTC	Bgl II site
GFP-EhYkt6	YSN468-F	GAT GAA CTA TAC AAA ccc ATG tca gta tgg act gat aat atg	GFP-ATG-
	YSN469-R	AAC TTG CTCGAG ATT CCC TTA aca aca act gtt cat tga ttc	Xho I site
