# Supplementary material for: ArfX2 GTPase Regulates Trafficking From the Trans-Golgi to Lysosomes and Is Necessary for Liver Abscess Formation in the Protozoan Parasite Entamoeba histolytica
Source: Front Cell Infect Microbiol. 2021 Dec 17;11:794152. doi: 10.3389/fcimb.2021.794152 (PMC8719317; doi:10.3389/fcimb.2021.794152)
Supplement: Supplementary file 10 [file Table_2.xlsx]

## Sheet: LHM1<AHM1
Table S2. Genes down-regulated in virulent HM1
Probe set	GenBank Acc. #		EHI No.	Fold change (Log2)	Gene annotation
AIG family protein
374.m00021	XP_648887	XM_643795	EHI_144390	-111.43	AIG1 family protein
477.m00021	XP_648331	XM_643194	EHI_072850	-106.89	AIG1 family protein
374.m00024	XP_648889	XM_643797	EHI_144270	-14.93	AIG1 family protein
477.m00022	XP_648332	XM_643240	EHI_199470	-4.86	AIG1 family protein
331.m00057	XP_649206	XM_644114	EHI_115160	-3.86	AIG1 family protein
489.m00025	XP_648286	XM_643194	EHI_195260	-2.71	AIG1 family protein
Metabolism
237.m00072	XP_650205	XM_645113	EHI_058820	-5.43	glutamine cyclotransferase
470.m00038	XP_648358	XM_643266	EHI_102040	-3.36	E3 ubiquitin-protein ligase
485.m00038	XP_648303	XM_643211	EHI_180790	-4.56	chitinase
505.m00017	XP_648233	XM_643141	EHI_025090	-3.92	long-chain-fatty-acid CoA lipase
291.m00043	XP_649540	XM_644448	EHI_139980	-3.68	leucine rich repeat protein
37.m00202	XP_655082	XM_649990	EHI_014320	-3.2	adenosine deaminase
3.m00686	XP_656097	XM_652100	EHI_050140	-2.16	casein kinase
Transcription and RNA processing
310.m00064	XP_649387	XM_644295	EHI_095890	-6.19	RNA polymerase I subunit
40.m00246	XP_654947	XM_649855	EHI_077270	-3.32	pre-rRNA processing protein RRP5
215.m00086	XP_650506	XM_645414	EHI_068680	-2.55	nucleor phosphoprotein Nopp34
Cytoskeleton organization and biogenesis
47.m00161	XP_654669	XM_649577	EHI_009570	-2.55	gelsolin
modulation of gene expression
3.m00546	XP_651125	XM_652115	EHI_044890	-2.08	helicase
185.m00106	XP_657207	XM_645972	EHI_098070	-2.07	Myb family DNA-binding protein
Hypothetical
456.m00026	XP_648439	XM_643347	EHI_077750	-36	hypothetical protein
458.m00060	XP_648430	XM_643338	EHI_130490	-8	hypothetical protein
397.m00062	XP_648756	XM_643664	EHI_074550	-5.54	hypothetical protein
330.m00078	XP_649216	XM_644124	EHI_095480	-5.46	hypothetical protein
334.m00041	XP_649187	XM_644095	EHI_020220	-2.95	hypothetical protein
86.m00158	XP_653336	XM_648244	EHI_174970	-2.73	hypothetical protein
1087.m00005	XP_647836	XM_642744	EHI_128900	-2.53	hypothetical protein
460.m00023	XP_648419	XM_643928	EHI_109000	-2.33	hypothetical protein
92.m00166	XP_653149	XM_648057	EHI_197090	-2.08	hypothetical protein
135.m00096	XP_652017	XM_646925	EHI_081650	-2	hypothetical protein
