# Supplementary material for: ArfX2 GTPase Regulates Trafficking From the Trans-Golgi to Lysosomes and Is Necessary for Liver Abscess Formation in the Protozoan Parasite Entamoeba histolytica
Source: Front Cell Infect Microbiol. 2021 Dec 17;11:794152. doi: 10.3389/fcimb.2021.794152 (PMC8719317; doi:10.3389/fcimb.2021.794152)
Supplement: Supplementary file 12 [file Table_4.xlsx]

## Sheet: Sheet1
Table S4. Comparison of the C-terminal transmembrane sequences of Syntaxin family members.
Protein	Accession No.	Transmembrane domain sequence	Length	%Phe	Ref
Syn1A	NP_004594	IMIIICCVILGIVIASTVGGIFG	23	4	*
Syn1B	BAA07152.1	IIIIICCVVLGVVLASSIGCTLGL	24	0	*
ScSso1	NP_015092	CWLIVFAIIVVVVVVVVVPAVV	22	5	*
EhSyn1A	EHI_139030	IILIVVAIIMVIVVAAILVPIIL	23	0	this study
EhSynA	EHI_082090	IILLVSVIIVLALILIIGIVLYF	23	4	this study
Syn5	Q13190.2	IFLILIVFFIIFVVFLA	17	29	*
ScSed5	CAA97549	VFFIIFVFFVIWVLV	15	33	*
EhSed5	EHI_181290	LLIILFFALVFLVFF	15	33	this study
*: Banfield et al., 1994
